# Supplementary material for: Parity-related molecular signatures and breast cancer subtypes by estrogen receptor status
Source: Breast Cancer Res. 2014 Jul 8;16(1):R74. doi: 10.1186/bcr3689 (PMC4227137; doi:10.1186/bcr3689)
Supplement: Additional file 1 — Supplementary tables. Table S1. Distribution of etiologic factors and clinical characteristics among PBCS breast cancer cases with (n = 227) and without frozen tumor tissues (n = 1,916). Table S2. List of genes for the parity signatures previously published by Belitskaya-Lévy et al.[12] (202 upregulated and 16 downregulated) and Asztalos et al.[24] (8 upregulated and 8 downregulated). Table S3. Genes, fold changes, SAM FDRs and P-values for the 251 genes significantly upregulated in normal breast samples of parous compared to nulliparous cancer-free PVLSI women. “Yes” in columns “coreN”, “coreN+”, and “coreT+” indicate probes most associated with parity in GSEA analyses based on cancer-adjacent normal tissues overall, cancer-adjacent normal ER-positive tissues, and in ER-positive tumor tissues, respectively. Table S4. GO biological processes (n = 219) and molecular functions (n = 44) significantly enriched (P < 0.01) by the 251 genes significantly upregulated in normal breast samples of parous compared to nulliparous cancer-free PVLSI women. [file bcr3689-S1.xlsx]

## Sheet: Table S1
Distribution of etiologic factors and clinical characteristics among PBCS breast cancer cases with (N=227) and without tumor profiling data (N=1,916).
	Other			Profiling			P
	N	%		N	%
Education level
Less than high school	528	27.8		51	22.7
High school	685	36.1		96	42.7
Some tech trainning or college	189	9.9		16	7.1
College degree	497	26.2		62	27.6		0.1
Missing
No. of full-term births
Nulliparous	263	13.7		41	18.1
1	707	36.9		62	27.3
2	750	39.1		102	44.9
3+	196	10.2		22	9.7		0.02
Hormone replacement therapy use among post-menopausal
Never	988	73.3		113	75.3
Current/recent use	184	13.6		23	15.3
Past use	70	5.2		4	2.7
Ever used E or P alone	106	7.9		10	6.7		0.5
Missing
Family history of breast cancer in first-degree relatives
No	1718	89.7		197	87.2
Yes	198	10.3		29	12.8		0.25
History of benign breast disease
No	1683	89.8		199	89.2
Yes	192	10.2		24	10.8		0.81
Missing
Ever had a screening mammogram
No	668	35.5		80	36.2
Yes	1216	64.5		141	63.8		0.83
Missing
Histology
Ductal	1076	63.8		131	57.7
Lobular	270	16		40	17.6
Mixed and other	340	20.2		56	22.7		0.11
Tumor grade
Well differentiated	327	21.8		42	18.5
Moderately differentiated	792	52.9		127	55.9
Poorly differentiated	378	25.3		58	25.6		0.5
Tumor size (cm)
≤2	955	60.9		107	47.1
>2	612	39.1		120	52.9		<0.0001
Axillary node metatstasis
Negative	1081	68.3		125	55.1
Positive	501	31.7		102	44.9		<0.0001
ER status
Negative	533	34		62	27.6
Positive	1036	66		163	72.4		0.06
	Mean	SD		Mean	SD
Age	56.4	9.9		56.1	9.6		0.72
Age at menarche	13.5	1.7		13.5	1.6		0.94
Age at first full-term birth	24.5	4.7		24.1	3.7		0.2
Age at menopause	50.5	3.9		50.5	4.2		0.99
Current BMI among pre-menopausal , per 5 unit increase	25.1	4.3		26.2	4.7		0.08
Current BMI among post-menopausal, per 5 unit increase	27.8	5.3		28.3	5.1		0.26
P values were obtained from χ2 test for categorical variables and t test for continuous variables.

## Sheet: Table S2
SHL signature
Probe ID	Gene Symbol	FC	P-value
218740_s_at	CDK5RAP3	1.34	0.0236
225310_at	RBMX	1.35	0.024
204734_at	KRT15	1.57	0.0241
212232_at	FNBP4	1.37	0.0242
219627_at	ZNF767	1.42	0.0286
225883_at	ATG16L2	1.27	0.0378
224428_s_at	CDCA7	1.33	0.0432
213326_at	VAMP1	1.31	0.0632
210944_s_at	CAPN3	1.31	0.0807
209173_at	AGR2	1.64	0.0832
212454_x_at	HNRPDL	1.85	0.0236
216834_at	RGS1	1.64	0.0295
227764_at	LYPD6	1.38	0.0663
36545_s_at	SFI1	1.37	0.0236
237054_at	ENPP5	1.51	0.0237
1567214_a_at	PNN	1.46	0.0237
212036_s_at	PNN	1.44	0.0237
225191_at	CIRBP	1.7	0.0241
221645_s_at	ZNF83	1.47	0.0241
212177_at	SFRS18	1.55	0.0244
209006_s_at	C1orf63	1.79	0.0254
213998_s_at	DDX17	1.57	0.0261
230142_s_at	CIRBP	1.56	0.0266
213596_at	CASP4	1.4	0.0273
225288_at	COL27A1	1.62	0.0274
225180_at	TTC14	1.41	0.0277
226665_at	AHSA2	1.97	0.0281
228030_at	RBM6	1.65	0.0295
225017_at	CCDC14	1.35	0.0336
209795_at	CD69	1.28	0.0359
235432_at	NPHP3	1.36	0.0376
226334_s_at	AHSA2	1.49	0.0384
225178_at	TTC14	1.33	0.0384
227548_at	ORMDL1	1.26	0.0417
213888_s_at	TRAF3IP3	1.26	0.0476
225293_at	COL27A1	1.4	0.0585
230148_at	AHSA2	1.47	0.0633
212266_s_at	SFRS5	1.32	0.0271
242550_at	EIF3B	1.35	0.0461
235075_at	DSG3	1.5	0.0646
233520_s_at	CMYA5	1.68	0.0236
203439_s_at	STC2	1.62	0.028
203438_at	STC2	1.52	0.0319
210346_s_at	CLK4	1.45	0.024
209466_x_at	PTN	2.13	0.027
209465_x_at	PTN	1.93	0.028
211737_x_at	PTN	2.08	0.0289
204379_s_at	FGFR3	1.39	0.041
226218_at	IL7R	1.6	0.0236
214048_at	MBD4	1.5	0.024
1555960_at	HINT1	1.4	0.0284
219197_s_at	SCUBE2	1.54	0.0308
228241_at	AGR3	1.61	0.0353
206033_s_at	DSC3	1.68	0.0236
206032_at	DSC3	1.65	0.0237
225594_at	CREBZF	1.55	0.0252
238481_at	MGP	1.7	0.0256
225595_at	CREBZF	1.53	0.0298
222848_at	CENPK	1.28	0.0357
1555878_at	RPS24	1.69	0.0236
225705_at	CCDC45	1.3	0.0524
224558_s_at	MALAT1	1.75	0.0236
236314_at	EPM2AIP1	1.59	0.028
1555920_at	CBX3	2.07	0.0236
223232_s_at	CGN	1.56	0.0236
203358_s_at	EZH2	1.52	0.0236
208798_x_at	GOLGA8A	1.98	0.0238
213645_at	ENOSF1	1.58	0.0263
204136_at	COL7A1	1.42	0.0274
222999_s_at	CCNL2	1.54	0.0281
204798_at	MYB	1.67	0.0284
228946_at	INTU	1.63	0.0316
229468_at	CDK3	1.28	0.0346
1557945_at	TCTE3	1.42	0.0372
228988_at	ZNF711	1.5	0.0375
232262_at	PIGL	1.41	0.0376
204538_x_at	NPIP	1.3	0.0382
205413_at	MPPED2	1.31	0.0389
227894_at	WDR90	1.28	0.0419
219255_x_at	IL17RB	1.5	0.0479
213650_at	GOLGA8A	1.37	0.0486
218067_s_at	ARGLU1	1.32	0.0522
228023_x_at	AMY2B	1.35	0.0558
228477_at	ARGLU1	1.26	0.0567
212980_at	USP34	1.5	0.0614
218976_at	DNAJC12	1.63	0.0697
209826_at	EGFL8	1.33	0.0708
228554_at	PGR	1.3	0.0928
223217_s_at	NFKBIZ	1.53	0.0236
228157_at	ZNF207	1.81	0.0237
223218_s_at	NFKBIZ	1.62	0.0237
236222_at	C3orf15	1.34	0.0281
1556035_s_at	ZNF207	1.44	0.0305
214093_s_at	FUBP1	1.53	0.0311
205839_s_at	BZRAP1	1.27	0.0463
202206_at	ARL4C	1.31	0.0481
225321_s_at	PILRB	1.78	0.0236
213046_at	PABPN1	1.41	0.0307
1556006_s_at	CSNK1A1	1.71	0.0236
206546_at	SYCP2	1.65	0.0236
227966_s_at	CCDC74A	1.52	0.0236
211564_s_at	PDLIM4	1.47	0.0236
221646_s_at	ZDHHC11	1.46	0.0236
213213_at	DIDO1	1.41	0.0236
235273_at	DYX1C1	1.41	0.0236
204345_at	COL16A1	1.31	0.0236
212307_s_at	OGT	1.49	0.0237
214016_s_at	SFPQ	1.49	0.0237
221989_at	RPL10	1.73	0.0238
1552283_s_at	ZDHHC11	1.38	0.024
228331_at	C11orf31	1.55	0.0241
204352_at	TRAF5	1.35	0.0242
203938_s_at	TAF1C	1.32	0.0253
229672_at	UQCC	1.44	0.0261
227485_at	DDX26B	1.48	0.0262
206825_at	OXTR	1.7	0.0265
210561_s_at	WSB1	1.42	0.0273
205830_at	CLGN	1.72	0.0274
202127_at	PRPF4B	1.48	0.0274
235535_x_at	FRG1	1.64	0.028
209570_s_at	D4S234E	1.45	0.0286
230235_at	MCTS1	1.34	0.0326
1554161_at	SLC25A27	1.45	0.0357
227751_at	PDCD5	1.58	0.0367
223251_s_at	ANKRD10	1.28	0.0369
1555860_x_at	LOC440944	1.34	0.0376
235153_at	RNF183	1.44	0.0391
219833_s_at	EFHC1	1.28	0.0448
224925_at	PREX1	1.32	0.0463
209168_at	GPM6B	1.32	0.0476
210020_x_at	CALML3	1.46	0.0482
209569_x_at	D4S234E	1.33	0.0494
206306_at	RYR3	1.41	0.0496
230624_at	SLC25A27	1.57	0.0551
205976_at	FASTKD2	1.35	0.063
214241_at	NDUFB8	1.3	0.0644
220794_at	GREM2	1.33	0.065
209169_at	GPM6B	1.3	0.0668
202833_s_at	SERPINA1	1.56	0.0785
224909_s_at	PREX1	1.31	0.0858
238625_at	C1orf168	2.72	0.0236
1556666_a_at	TTC6	2.31	0.0236
210425_x_at	GOLGA8B	1.87	0.0237
228547_at	NRXN1	1.82	0.0237
235611_at	SFRS12	1.4	0.0237
1552742_at	KCNH8	1.48	0.024
213649_at	SFRS7	1.6	0.0241
220661_s_at	ZNF692	1.38	0.0242
220553_s_at	PRPF39	1.3	0.0242
220046_s_at	CCNL1	1.43	0.0248
239297_at	C8orf79	1.41	0.0254
210306_at	L3MBTL	1.53	0.0256
213459_at	RPL37A	1.59	0.0281
1552287_s_at	AFG3L1	1.33	0.0289
239381_at	KLK7	1.58	0.0291
225035_x_at	BTNL8	1.27	0.0316
226344_at	ZMAT1	1.47	0.0363
229975_at	BMPR1B	1.44	0.0419
1569003_at	TMEM49	1.39	0.0419
217317_s_at	HERC2P2	1.38	0.0498
239043_at	ZNF404	1.28	0.0711
220504_at	KERA	1.42	0.0807
238584_at	IQCA1	1.71	0.0236
226670_s_at	PABPC1L	2.09	0.0237
217538_at	SGSM2	1.75	0.0237
203117_s_at	PAN2	1.36	0.0237
231838_at	PABPC1L	1.59	0.0274
1553292_s_at	SGK494	1.41	0.0294
59375_at	MYO15B	1.26	0.0427
232931_at	SNRNP200	1.33	0.0451
220349_s_at	ENGASE	1.27	0.067
228990_at	SNHG12	1.53	0.0245
223773_s_at	SNHG12	1.57	0.0257
223774_at	SNHG12	1.36	0.0281
213557_at	CDK12	1.34	0.0272
224565_at	NEAT1	1.33	0.0327
1555842_at	CYTH2	1.29	0.0346
224566_at	NEAT1	1.45	0.0378
214657_s_at	NEAT1	1.4	0.0868
227517_s_at	GAS5	1.95	0.0236
207705_s_at	NINL	1.29	0.0236
213359_at	HNRNPD	1.78	0.0237
225107_at	HNRNPA2B1	1.67	0.0237
220044_x_at	LUC7L3	1.4	0.0237
221919_at	HNRNPA1	1.69	0.0243
213672_at	MARS	1.35	0.0244
235209_at	C8orf84	1.54	0.0263
225932_s_at	HNRNPA2B1	1.37	0.028
235590_at	FAM178A	1.3	0.0305
202182_at	KAT2A	1.28	0.0327
203804_s_at	LUC7L3	1.36	0.0344
222040_at	HNRNPA1	1.47	0.0354
213674_x_at	IGHD	1.99	0.0364
213670_x_at	NSUN5P1	1.3	0.0405
218824_at	PNMAL1	1.39	0.0479
226755_at	LOC642587	2.14	0.0236
235771_at	---	1.82	0.0236
235902_at	---	1.79	0.0236
241863_x_at	---	1.74	0.0236
214218_s_at	XIST	1.7	0.0236
221728_x_at	XIST	1.66	0.0236
235892_at	---	1.56	0.0236
240405_at	---	1.52	0.0236
229870_at	LOC644656	1.5	0.0236
231785_at	NTF4	1.56	0.0237
217690_at	---	1.55	0.0237
229787_s_at	---	1.46	0.0237
223528_s_at	LOC731602	1.36	0.0237
1560081_at	---	1.34	0.0237
240392_at	---	1.33	0.0237
229030_at	CAPN8	1.63	0.0238
226316_at	---	1.42	0.0238
242292_at	CXorf50B	1.42	0.024
239644_at	---	1.39	0.0245
236407_at	KCNE1	1.53	0.0247
213380_x_at	MST1P9	1.5	0.0253
228465_at	---	1.6	0.0256
244271_at	---	1.45	0.0266
224589_at	XIST	1.42	0.0268
228738_at	D2HGDH	1.32	0.0268
223988_x_at	LOC731602	1.31	0.0274
229795_at	---	1.82	0.0276
218366_x_at	LOC731602	1.3	0.0283
230168_at	---	1.27	0.0287
226444_at	---	1.55	0.0289
1556839_s_at	LOC100289090	1.96	0.0295
226164_x_at	RIMKLB	1.35	0.0295
232794_at	LOC153682	1.35	0.0298
1563629_a_at	---	1.46	0.0306
230333_at	---	1.59	0.031
240182_at	---	1.5	0.0311
1569040_s_at	FLJ40330	2.13	0.0322
239209_at	---	1.42	0.0323
241867_at	---	1.34	0.0323
227745_at	---	1.42	0.0327
236079_at	DKFZp667E0512	1.57	0.0328
229111_at	---	1.38	0.0337
213212_x_at	GOLGA6L5	1.39	0.0346
214291_at	LOC729046	1.49	0.0349
227591_at	---	1.39	0.0367
228464_at	---	1.4	0.0372
227183_at	LOC728264	1.5	0.0378
1557383_a_at	---	1.46	0.0379
212176_at	SFRS18	1.36	0.0383
230180_at	---	1.5	0.0397
221501_x_at	LOC339047	1.3	0.04
214870_x_at	LOC100288442	1.3	0.0401
212179_at	SFRS18	1.39	0.0402
1556183_at	FLJ40330	1.52	0.0416
228879_at	SNORD104	1.39	0.0419
1552327_at	ARMCX4	1.55	0.0421
1556597_a_at	LOC284513	1.34	0.043
226848_at	---	1.5	0.0436
237591_at	NCRNA00173	1.35	0.0448
228930_at	SCARNA15	1.29	0.0448
227301_at	CCT6P1	1.25	0.0462
230304_at	---	1.34	0.0487
214035_x_at	LOC399491	1.27	0.049
210069_at	CHKB-CPT1B	1.32	0.0492
235607_at	---	1.45	0.0508
236310_at	---	1.29	0.051
235410_at	NPHP3	1.33	0.0514
230314_at	---	1.29	0.0579
228147_at	---	1.35	0.0622
1556043_a_at	---	1.31	0.0627
242462_at	LOC100127980	1.27	0.0653
216908_x_at	RRN3P1	1.29	0.0734
241421_at	---	1.36	0.0765
211038_s_at	CROCCL1	1.3	0.0845
238456_at	LOC100289230	1.31	0.0877
244788_at	---	1.32	0.0924
1558938_at	---	1.26	0.0935
239973_at	---	1.26	0.0942
239553_at	FLJ35379	1.27	0.0996
243039_at	---	0.8	0.0327
1563467_at	---	0.8	0.0347
225080_at	MYO1C	0.8	0.0357
215791_at	---	0.8	0.0443
1554640_at	PALM2	0.79	0.0236
225809_at	PARM1	0.79	0.0286
242868_at	---	0.79	0.0303
232500_at	RALGAPA2	0.78	0.0236
236923_x_at	---	0.78	0.0367
219414_at	CLSTN2	0.78	0.0371
209822_s_at	VLDLR	0.78	0.0761
1568920_at	---	0.77	0.0236
216456_at	---	0.77	0.024
230388_s_at	LOC644246	0.77	0.0273
230943_at	SOX17	0.76	0.0243
233025_at	PDZD2	0.76	0.0248
215768_at	---	0.76	0.0287
236089_at	---	0.76	0.0333
209869_at	ADRA2A	0.76	0.0348
228523_at	NANOS1	0.74	0.025
241929_at	---	0.73	0.0393
1560049_at	---	0.72	0.0236
1556935_at	---	0.72	0.0254
220122_at	MCTP1	0.72	0.0565
240772_at	---	0.71	0.0236
232874_at	DOCK9	0.7	0.0236
242197_x_at	CD36	0.69	0.0271
242736_at	---	0.68	0.0236
244876_at	---	0.65	0.0236
223939_at	SUCNR1	0.6	0.0274
205328_at	CLDN10	0.57	0.024
UICH signature
Probe ID	Gene Symbol	Up/DW	Candidate Reason
Hs00375822_m1	ANGPT1	Up	Angiogenesis
Hs00761940_s1	SAA1+SAA2	Up	Inflammation
Hs99999907_m1	B2M	Up	Control gene
Hs01084624_m1	LBP	Up	Inflammation
Hs00234278_m1	TIMP2	Up	ECM+adhesion
Hs00171076_m1	CCL21	Up	Inflammation
Hs00230957_m1	ESR2	Up	Breast cancer
Hs00415042_m1	IGKC	Up	Inflammation
Hs00173626_m1	VEGFA	Dw	Angiogenesis
Hs01023894_m1	CDH1	Dw	ECM+adhesion
Hs00164004_m1	COL1A1	Dw	ECM+adhesion
Hs00234245_m1	TGFB3	Dw	ECM+adhesion
Hs00378878_m1	IGHD	Dw	Inflammation
Hs01001599_m1	ERBB2	Dw	Breast cancer
Hs00174860_m1	ESR1	Dw	Breast cancer
Hs01556702_m1	PGR	Dw	Breast cancer

## Sheet: Table S3
PVLSI signature
Probe ID	Gene Symbol	Gene Name	ENTREZ ID	FC	SAM Pvalue	SAM FDR	coreN	coreN+	coreT+
A_23_P61466	CD163L1	Scavenger receptor cysteine-rich type 1 protein M160	283316	1.50187	6.41e-05	0	Yes	Yes	Yes
A_32_P74942	FCGR2A	Fc fragment of IgG, low affinity IIa, receptor for (CD32)	2212	1.60813	6.47e-05	0	Yes	Yes	Yes
A_24_P347378	ALOX5AP	Arachidonate 5-lipoxygenase-activating protein	241	1.51832	6.54e-05	0	Yes	Yes	Yes
A_24_P337700	VNN1	Vanin 1	8876	1.62071	6.54e-05	0	Yes	Yes	Yes
A_24_P301655	CD33	CD33 antigen (gp67)	945	1.53763	6.79e-05	0	Yes	Yes	Yes
A_23_P91095	CD28	CD28 antigen (Tp44)	940	1.8424	7.05e-05	0	Yes	Yes	Yes
A_23_P34644	FCGR2B	Fc fragment of IgG, low affinity IIb, receptor for (CD32)	2213	1.92399	8.59e-05	0	Yes	Yes	Yes
A_23_P252201	EAF2	ELL associated factor 2	55840	1.27356	8.59e-05	0	Yes	Yes	Yes
A_23_P30547	LCP2	Lymphocyte cytosolic protein 2 (SH2 domain containing leukocyte protein of 76kDa)	3937	1.2501	0.000105722	0	Yes	Yes	Yes
A_24_P52733	IL10RA	Interleukin 10 receptor, alpha	3587	1.31915	0.000110848	0	Yes	Yes	Yes
A_24_P64344	BLNK	B-cell linker	29760	1.34463	0.000120459	0	Yes	Yes	Yes
A_23_P29005	SAMSN1	SAM domain, SH3 domain and nuclear localisation signals, 1	64092	1.43279	0.000128788	0	Yes	Yes	Yes
A_23_P30995	CYB5R4	NADPH cytochrome B5 oxidoreductase	51167	1.33459	0.000172359	0	Yes	Yes	Yes
A_23_P16953	HTR2B	5-hydroxytryptamine (serotonin) receptor 2B	3357	1.68774	0.000307554	0	Yes	Yes	Yes
A_24_P940909	TTC7A	Tetratricopeptide repeat domain 7A	57217	1.17362	0.000316525	0	Yes	Yes	Yes
A_23_P93623	ATP6V1F	ATPase, H+ transporting, lysosomal 14kDa, V1 subunit F	9296	1.20245	0.000336388	0	Yes	Yes	Yes
A_23_P85240	TLR7	Toll-like receptor 7	51284	1.28189	0.000374191	0	Yes	Yes	Yes
A_23_P153640	ANKRD27	Ankyrin repeat domain 27 (VPS9 domain)	84079	1.18739	0.000411354	0	Yes	Yes	Yes
A_23_P124108	ITGAM	Integrin, alpha M (complement component receptor 3, alpha; also known as CD11b (p170), macrophage antigen alpha polypeptide)	3684	1.54758	0.000436343	0	Yes	Yes	Yes
A_23_P255376	CCDC109B	Hypothetical protein FLJ20647	55013	1.27399	0.000453643	0	Yes	Yes	Yes
A_23_P134347	CPVL	Carboxypeptidase, vitellogenic-like	54504	1.47624	0.000479913	0	Yes	Yes	Yes
A_23_P215931	LEPROTL1	Leptin receptor overlapping transcript-like 1	23484	1.19375	0.000619594	0.0030263	Yes	Yes	Yes
A_24_P148717	CCR1	Chemokine (C-C motif) receptor 1	1230	1.29544	0.000675338	0.00386794	Yes	Yes	Yes
A_23_P137984	S100A10	S100 calcium binding protein A10 (annexin II ligand, calpactin I, light polypeptide (p11))	6281	1.45306	0.000734286	0.00386794	Yes	Yes	Yes
A_23_P257423	ALG14	Hypothetical protein MGC19780	199857	1.25701	0.000926507	0.00386794	Yes	Yes	Yes
A_23_P99642	SLC7A7	Solute carrier family 7 (cationic amino acid transporter, y+ system), member 7	9056	1.29969	0.000934196	0.00386794	Yes	Yes	Yes
A_23_P159893	CHRDL1	Chordin-like 1	91851	1.52152	0.000947652	0.00386794	Yes	Yes	Yes
A_23_P94800	S100A4	S100 calcium binding protein A4 (calcium protein, calvasculin, metastasin, murine placental homolog)	6275	1.39935	0.000977126	0.00386794	Yes	Yes	Yes
A_23_P218375	ITGAE	Integrin, alpha E (antigen CD103, human mucosal lymphocyte antigen 1; alpha polypeptide)	3682	1.26541	0.000979048	0.00386794	Yes	Yes	Yes
A_23_P89431	CCL2	Chemokine (C-C motif) ligand 2	6347	1.5146	0.00102005	0.00386794	Yes	Yes	Yes
A_24_P293530	CYP4X1	Cytochrome P450, family 4, subfamily X, polypeptide 1	260293	1.49029	0.00127635	0.00386794	Yes	Yes	Yes
A_23_P26243	CCNDBP1	Cyclin D-type binding-protein 1	23582	1.17501	0.00144294	0.00563518	Yes	Yes	Yes
A_23_P14174	TNFSF13B	Tumor necrosis factor (ligand) superfamily, member 13b	10673	1.29871	0.00148395	0.00563518	Yes	Yes	Yes
A_23_P71148	BLVRA	Biliverdin reductase A	644	1.23829	0.00162747	0.00563518	Yes	Yes	Yes
A_24_P261005	C8orf40	Hypothetical protein BC013035	114926	1.14867	0.00173576	0.00563518	Yes	Yes	Yes
A_23_P162386	BIN2	Bridging integrator 2	51411	1.19535	0.00185494	0.00563518	Yes	Yes	Yes
A_32_P175934	CD48	CD48 antigen (B-cell membrane protein)	962	1.25622	0.00188249	0.00563518	Yes	Yes	Yes
A_23_P75839	TSG101	Tumor susceptibility gene 101	7251	1.12906	0.00199141	0.00563518	Yes	Yes	Yes
A_23_P69908	GLRX	Glutaredoxin (thioltransferase)	2745	1.39549	0.00200295	0.00563518	Yes	Yes	Yes
A_23_P422071	B3GALT4	UDP-Gal:betaGlcNAc beta 1,3-galactosyltransferase, polypeptide 4	8705	1.2544	0.00205805	0.00563518	Yes	Yes	Yes
A_23_P83436	PEPD	Peptidase D	5184	1.32867	0.00224707	0.00781292	Yes	Yes	Yes
A_23_P78092	EVI2A	Ecotropic viral integration site 2A	2123	1.38993	0.000438265	0	No	Yes	Yes
A_23_P117506	DHRS7	Dehydrogenase/reductase (SDR family) member 7	51635	1.18435	0.000644583	0.0030263	No	Yes	Yes
A_23_P14515	ACOT4	Peroxisomal acyl-CoA thioesterase 2B	122970	1.4285	0.00112065	0.00386794	No	Yes	Yes
A_32_P181443	LCP1	Lymphocyte cytosolic protein 1 (L-plastin)	3936	1.30906	0.00144294	0.00563518	No	Yes	Yes
A_23_P169003	SH2D4A	SH2 domain containing 4A	63898	1.29352	0.00161017	0.00563518	No	Yes	Yes
A_23_P65254	POMP	Chromosome 13 open reading frame 12	51371	1.22386	0.00175947	0.00563518	No	Yes	Yes
A_24_P209113	NDFIP1	Nedd4 family interacting protein 1	80762	1.1987	0.0018056	0.00563518	No	Yes	Yes
A_24_P354724	TAGAP	T-cell activation GTPase activating protein	117289	1.39545	8.33e-05	0	Yes	No	Yes
A_23_P3014	RNASE6	Ribonuclease, RNase A family, k6	6039	1.4095	0.000132633	0	Yes	No	Yes
A_32_P85495	LAMP2	Lysosomal-associated membrane protein 2	3920	1.1411	0.00170436	0.00563518	Yes	No	Yes
A_23_P214627	AIF1	Allograft inflammatory factor 1	199	1.5666	6.41e-05	0	No	No	Yes
A_23_P48997	PSTPIP1	Proline-serine-threonine phosphatase interacting protein 1	9051	1.49342	6.41e-05	0	No	No	Yes
A_23_P64661	ARHGAP9	Rho GTPase activating protein 9	64333	1.38672	9.42e-05	0	No	No	Yes
A_24_P402825	CACNA2D3	Calcium channel, voltage-dependent, alpha 2/delta 3 subunit	55799	1.30184	9.68e-05	0	No	No	Yes
A_23_P373017	CCL3	Chemokine (C-C motif) ligand 3	6348	1.46753	0.000122381	0	No	No	Yes
A_24_P914519	CYBB	Cytochrome b-245, beta polypeptide (chronic granulomatous disease)	1536	1.43548	0.000139681	0	No	No	Yes
A_32_P104300	C5orf22	Hypothetical protein FLJ11193	55322	1.17849	0.000156981	0	No	No	Yes
A_24_P944253	KLHL6	Kelch-like 6 (Drosophila)	89857	1.27449	0.000306273	0	No	No	Yes
A_24_P228667	MRPL40	Mitochondrial ribosomal protein L40	64976	1.19354	0.000374191	0	No	No	Yes
A_23_P70670	CD83	CD83 antigen (activated B lymphocytes, immunoglobulin superfamily)	9308	1.35279	0.000482476	0	No	No	Yes
A_24_P326491	MKX	Chromosome 10 open reading frame 48	283078	1.38622	0.00049465	0	No	No	Yes
A_23_P368729	TFEB	Transcription factor EB	7942	1.1936	0.000673416	0.00386794	No	No	Yes
A_23_P66694	EVI2B	Ecotropic viral integration site 2B	2124	1.33844	0.000714423	0.00386794	No	No	Yes
A_23_P9255	SYK	Spleen tyrosine kinase	6850	1.31053	0.000882937	0.00386794	No	No	Yes
A_23_P34676	CD247	CD3Z antigen, zeta polypeptide (TiT3 complex)	919	1.25915	0.000943807	0.00386794	No	No	Yes
A_23_P48029	CLEC4A	C-type (calcium dependent, carbohydrate-recognition domain) lectin, superfamily member 6	50856	1.28513	0.000962389	0.00386794	No	No	Yes
A_23_P15394	CD68	CD68 antigen	968	1.38417	0.000993785	0.00386794	No	No	Yes
A_23_P214079	SPINK1	Serine protease inhibitor, Kazal type 1	6690	1.73157	0.0010444	0.00386794	No	No	Yes
A_23_P64721	GPR109B	G protein-coupled receptor 109B	8843	1.58622	0.00114051	0.00386794	No	No	Yes
A_23_P122915	BRI3	Brain protein I3	25798	1.26252	0.00134171	0.00386794	No	No	Yes
A_23_P334414	TRAF3IP3	TRAF3-interacting Jun N-terminal kinase (JNK)-activating modulator	80342	1.32327	0.00139617	0.00386794	No	No	Yes
A_23_P118025	DPEP2	Dipeptidase 2	64174	1.37074	0.00139937	0.00386794	No	No	Yes
A_24_P393449	DAPK1	Death-associated protein kinase 1	1612	1.2201	0.00145319	0.00563518	No	No	Yes
A_23_P108708	RNF181	Hypothetical protein LOC51255	51255	1.14452	0.00148523	0.00563518	No	No	Yes
A_23_P419624	BLCAP	Bladder cancer associated protein	10904	1.22173	0.00167169	0.00563518	No	No	Yes
A_23_P101950	MDH1	Malate dehydrogenase 1, NAD (soluble)	4190	1.45166	0.00174729	0.00563518	No	No	Yes
A_23_P74547	CD53	CD53 antigen	963	1.33885	0.00176267	0.00563518	No	No	Yes
A_23_P167328	CD38	CD38 antigen (p45)	952	1.31105	0.0017742	0.00563518	No	No	Yes
A_23_P435407	GPC4	Glypican 4	2239	1.22974	0.00181649	0.00563518	No	No	Yes
A_23_P56404	EN1	Engrailed homolog 1	2019	1.29088	0.00184276	0.00563518	No	No	Yes
A_23_P96331	WAS	Wiskott-Aldrich syndrome (eczema-thrombocytopenia)	7454	1.19794	0.0018543	0.00563518	No	No	Yes
A_23_P73429	HCLS1	Hematopoietic cell-specific Lyn substrate 1	3059	1.27348	0.00194528	0.00563518	No	No	Yes
A_24_P186379	C10orf125	Chromosome 10 open reading frame 125	282969	1.20005	0.00204396	0.00563518	No	No	Yes
A_24_P294408	PLA1A	Phospholipase A1 member A	51365	1.34154	0.0020478	0.00563518	No	No	Yes
A_23_P303260	STX7	Syntaxin 7	8417	1.29871	0.00214455	0.00781292	No	No	Yes
A_23_P25566	EBI2	Epstein-Barr virus induced gene 2 (lymphocyte-specific G protein-coupled receptor)	1880	1.68719	9.1e-05	0	--	--	Yes
A_24_P321581	SLC38A4	Solute carrier family 38, member 4	55089	1.33065	0.000102518	0	--	--	Yes
A_32_P212886	TBXAS1	Thromboxane A synthase 1 (platelet, cytochrome P450, family 5, subfamily A)	6916	1.28747	0.000142885	0	--	--	Yes
A_23_P338603	CHCHD7	Coiled-Coil-Helix-Coiled-Coil-Helix Domain Containing 7	79145	1.17429	0.000201833	0	--	--	Yes
A_24_P74559	PSCD4	Pleckstrin homology, Sec7 and coiled-coil domains 4	27128	1.32895	0.000251169	0	--	--	Yes
A_23_P251043	C20orf39	Chromosome 20 open reading frame 39	79953	1.48775	0.000262062	0	--	--	Yes
A_23_P116168	KIAA1826	Myb/SANT-like DNA-binding domain containing 4 with coiled-coils	84437	1.15696	0.00141603	0.00386794	--	--	Yes
A_24_P96762	TRSPAP1	TRNA selenocysteine associated protein	54952	1.14382	0.00151022	0.00563518	--	--	Yes
A_23_P208167	FPRL2	Formyl peptide receptor-like 2	2359	1.47926	0.00193311	0.00563518	--	--	Yes
A_24_P144620	C6orf35	Chromosome 6 open reading frame 35	729515	1.13149	0.00205869	0.00563518	--	--	Yes
A_32_P116203	NCF1	Neutrophil cytosolic factor 1 (47kDa, chronic granulomatous disease, autosomal 1)	653361	1.3437	0.00213302	0.00781292	--	--	Yes
A_24_P199251	PAMCI	Peptidylglycine alpha-amidating monooxygenase COOH-terminal interactor	9182	1.23361	0.00219709	0.00781292	--	--	Yes
A_24_P64167	PTGS1	Prostaglandin-endoperoxide synthase 1 (prostaglandin G/H synthase and cyclooxygenase)	5742	1.36726	6.41e-05	0	Yes	Yes	No
A_23_P38959	VAV1	Vav 1 oncogene	7409	1.38667	7.05e-05	0	Yes	Yes	No
A_23_P75769	MS4A4A	Membrane-spanning 4-domains, subfamily A, member 4	51338	1.92701	7.88e-05	0	Yes	Yes	No
A_23_P420293	C11orf45	Hypothetical protein MGC35558	219833	1.28824	8.33e-05	0	Yes	Yes	No
A_24_P739344	NOX4	NADPH oxidase 4	50507	1.92591	9.87e-05	0	Yes	Yes	No
A_23_P55356	VMO1	Secretory protein LOC284013	284013	1.44549	9.93e-05	0	Yes	Yes	No
A_24_P390096	GLIPR1	GLI pathogenesis-related 1 (glioma)	11010	1.35859	0.000112129	0	Yes	Yes	No
A_23_P90497	LILRA4	Leukocyte immunoglobulin-like receptor, subfamily A (without TM domain), member 4	23547	1.39648	0.000115974	0	Yes	Yes	No
A_23_P70843	BPGM	2,3-bisphosphoglycerate mutase	669	1.25792	0.0001211	0	Yes	Yes	No
A_23_P138194	NCF2	Neutrophil cytosolic factor 2 (65kDa, chronic granulomatous disease, autosomal 2)	4688	1.66103	0.000122381	0	Yes	Yes	No
A_23_P123732	C9orf103	Chromosome 9 open reading frame 103	414328	1.29924	0.000161466	0	Yes	Yes	No
A_23_P205997	APH1B	Anterior pharynx defective 1B-like	83464	1.26083	0.00016467	0	Yes	Yes	No
A_24_P307580	HTATIP2	HIV-1 Tat interactive protein 2, 30kDa	10553	1.20307	0.000239636	0	Yes	Yes	No
A_23_P145957	TPK1	Thiamin pyrophosphokinase 1	27010	1.30767	0.000244762	0	Yes	Yes	No
A_23_P171336	NXF3	Nuclear RNA export factor 3	56000	1.3906	0.000252451	0	Yes	Yes	No
A_23_P56578	VIT	Vitrin	5212	1.401	0.000258217	0	Yes	Yes	No
A_23_P7325	BST1	Bone marrow stromal cell antigen 1	683	1.6329	0.000267829	0	Yes	Yes	No
A_23_P419150	VENTX	VENT-like homeobox 2	27287	1.38179	0.000274877	0	Yes	Yes	No
A_32_P220472	ZFAND6	Zinc finger, A20 domain containing 3	54469	1.29525	0.000356891	0	Yes	Yes	No
A_24_P407235	CRY1	Cryptochrome 1 (photolyase-like)	1407	1.16762	0.000419683	0	Yes	Yes	No
A_24_P304154	AMPD3	Adenosine monophosphate deaminase (isoform E)	272	1.26348	0.000549113	0	Yes	Yes	No
A_23_P7194	LGI2	Leucine-rich repeat LGI family, member 2	55203	1.57502	0.000561287	0	Yes	Yes	No
A_23_P25253	DERA	CGI-26 protein	51071	1.18675	0.000587557	0	Yes	Yes	No
A_24_P85775	C1orf38	Chromosome 1 open reading frame 38	9473	1.42043	0.000627283	0.0030263	Yes	Yes	No
A_23_P404536	ENPP3	Ectonucleotide pyrophosphatase/phosphodiesterase 3	5169	1.28446	0.000635612	0.0030263	Yes	Yes	No
A_24_P3005	SCN9A	Sodium channel, voltage-gated, type IX, alpha	6335	1.38928	0.000677901	0.00386794	Yes	Yes	No
A_23_P129064	GATM	Glycine amidinotransferase (L-arginine:glycine amidinotransferase)	2628	1.29062	0.000759915	0.00386794	Yes	Yes	No
A_24_P923370	HAVCR2	Hepatitis A virus cellular receptor 2	84868	1.37207	0.000779778	0.00386794	Yes	Yes	No
A_23_P79398	IL1R2	Interleukin 1 receptor, type II	7850	1.36876	0.000813737	0.00386794	Yes	Yes	No
A_23_P329573	ITGB2	Integrin, beta 2 (antigen CD18 (p95), lymphocyte function-associated antigen 1; macrophage antigen 1 (mac-1) beta subunit)	3689	1.35735	0.000873967	0.00386794	Yes	Yes	No
A_23_P4536	EPB41L3	Erythrocyte membrane protein band 4.1-like 3	23136	1.54273	0.00091177	0.00386794	Yes	Yes	No
A_24_P302172	PTGFR	Prostaglandin F receptor (FP)	5737	1.46942	0.00104312	0.00386794	Yes	Yes	No
A_23_P44674	CRIP1	Cysteine-rich protein 1 (intestinal)	1396	1.33199	0.00111424	0.00386794	Yes	Yes	No
A_23_P21376	MAGI2	Atrophin-1 interacting protein 1	9863	1.21926	0.00113795	0.00386794	Yes	Yes	No
A_23_P29922	TLR3	Toll-like receptor 3	7098	1.27321	0.00115974	0.00386794	Yes	Yes	No
A_24_P48723	PTGIS	Prostaglandin I2 (prostacyclin) synthase	5740	1.37544	0.00118344	0.00386794	Yes	Yes	No
A_24_P368544	SLC25A26	Solute carrier family 25, member 26	115286	1.17604	0.00120523	0.00386794	Yes	Yes	No
A_24_P355464	GDF10	Growth differentiation factor 10	2662	1.47494	0.00121484	0.00386794	Yes	Yes	No
A_23_P153390	CLEC4G	Liver and lymph node sinusoidal endothelial cell C-type lectin	339390	1.53794	0.00122894	0.00386794	Yes	Yes	No
A_32_P216507	AGPS	Alkylglycerone phosphate synthase	8540	1.23785	0.00123983	0.00386794	Yes	Yes	No
A_24_P277211	HRH1	Histamine receptor H1	3269	1.33542	0.00140962	0.00386794	Yes	Yes	No
A_23_P157136	SCIN	Scinderin	85477	1.52328	0.00141731	0.00386794	Yes	Yes	No
A_23_P353014	CACNA2D4	Calcium channel, voltage-dependent, alpha 2/delta subunit 4	93589	1.31475	0.00148011	0.00563518	Yes	Yes	No
A_24_P100673	TMEM85	Hypothetical protein LOC51234	51234	1.13849	0.00150125	0.00563518	Yes	Yes	No
A_23_P62227	CXorf21	Chromosome X open reading frame 21	80231	1.41509	0.00153136	0.00563518	Yes	Yes	No
A_24_P124567	ORMDL2	ORM1-like 2 (S. cerevisiae)	29095	1.14396	0.00158326	0.00563518	Yes	Yes	No
A_23_P85008	MAOB	Monoamine oxidase B	4129	1.26935	0.00163388	0.00563518	Yes	Yes	No
A_32_P155247	FTL	Ferritin, light polypeptide	2512	1.414	0.0016499	0.00563518	Yes	Yes	No
A_24_P75190	HBD	Hemoglobin, delta	3045	1.37954	0.00166143	0.00563518	Yes	Yes	No
A_23_P131375	PQLC3	Chromosome 2 open reading frame 22	130814	1.2787	0.0017332	0.00563518	Yes	Yes	No
A_23_P29924	TMEM128	Hypothetical protein MGC13159	85013	1.16556	0.00174665	0.00563518	Yes	Yes	No
A_24_P283189	CD14	CD14 antigen	929	1.30702	0.0018056	0.00563518	Yes	Yes	No
A_23_P204304	PTPRO	Protein tyrosine phosphatase, receptor type, O	5800	1.39035	0.00181073	0.00563518	Yes	Yes	No
A_23_P121716	ANXA3	Annexin A3	306	1.31591	0.00182354	0.00563518	Yes	Yes	No
A_23_P253963	TMEM70	Hypothetical protein FLJ20533	54968	1.221	0.0019645	0.00563518	Yes	Yes	No
A_23_P164057	MFAP4	Microfibrillar-associated protein 4	4239	1.37187	0.00199141	0.00563518	Yes	Yes	No
A_32_P221352	DYNLRB1	Dynein, cytoplasmic, light polypeptide 2A	83658	1.16801	0.00216185	0.00781292	Yes	Yes	No
A_23_P2431	C3AR1	Complement component 3a receptor 1	719	1.39727	0.000576664	0	No	Yes	No
A_24_P351852	LAT2	Williams-Beuren syndrome chromosome region 5	7462	1.17	0.00153393	0.00563518	No	Yes	No
A_23_P77818	ATP5H	ATP synthase, H+ transporting, mitochondrial F0 complex, subunit d	10476	1.2019	0.00181777	0.00563518	No	Yes	No
A_23_P251359	PIK3CG	Phosphoinositide-3-kinase, catalytic, gamma polypeptide	5294	1.22728	0.00224194	0.00781292	No	Yes	No
A_24_P379413	IL6R	Interleukin 6 receptor	3570	1.2458	0.000309477	0	Yes	No	No
A_23_P17345	MAFB	V-maf musculoaponeurotic fibrosarcoma oncogene homolog B (avian)	9935	1.27716	0.00118665	0.00386794	Yes	No	No
A_23_P54100	ESR2	Estrogen receptor 2 (ER beta)	2100	1.46877	0.0014564	0.00563518	Yes	No	No
A_24_P724040	SNRPB2	Small nuclear ribonucleoprotein polypeptide B''	6629	1.13521	0.00215096	0.00781292	Yes	No	No
A_23_P29939	SNCA	Synuclein, alpha (non A4 component of amyloid precursor)	6622	1.39148	6.41e-05	0	No	No	No
A_23_P87310	LMO1	LIM domain only 1 (rhombotin 1)	4004	1.44671	6.54e-05	0	No	No	No
A_24_P393740	FYB	FYN binding protein (FYB-120/130)	2533	1.47616	6.92e-05	0	No	No	No
A_24_P363609	IRF5	Interferon regulatory factor 5	3663	1.3729	8.01e-05	0	No	No	No
A_23_P150768	SLCO2B1	Solute carrier organic anion transporter family, member 2B1	11309	1.45777	8.01e-05	0	No	No	No
A_23_P114903	HSPA6	Heat shock 70kDa protein 6 (HSP70B')	3310	1.49213	8.33e-05	0	No	No	No
A_23_P10873	TLR1	Toll-like receptor 1	7096	1.38411	8.78e-05	0	No	No	No
A_24_P221414	DYNC1I1	Dynein, cytoplasmic, intermediate polypeptide 1	1780	1.36989	9.42e-05	0	No	No	No
A_24_P303480	RAB32	RAB32, member RAS oncogene family	10981	1.30261	0.000105722	0	No	No	No
A_23_P354151	ITK	IL2-inducible T-cell kinase	3702	1.27105	0.000205036	0	No	No	No
A_23_P141555	TBX21	T-box 21	30009	1.37884	0.00024284	0	No	No	No
A_32_P213103	MAF	V-maf musculoaponeurotic fibrosarcoma oncogene homolog (avian)	4094	1.36948	0.000249247	0	No	No	No
A_23_P140675	EPB42	Erythrocyte membrane protein band 4.2	2038	1.63858	0.000263343	0	No	No	No
A_23_P112289	TMOD1	Tropomodulin 1	7111	1.42063	0.000298584	0	No	No	No
A_23_P381431	NPL	N-acetylneuraminate pyruvate lyase (dihydrodipicolinate synthase)	80896	1.54607	0.000326136	0	No	No	No
A_24_P159434	CD300A	Leukocyte membrane antigen	11314	1.25688	0.000342795	0	No	No	No
A_24_P17677	TLR6	Toll-like receptor 6	10333	1.24215	0.000358173	0	No	No	No
A_23_P109508	NCF4	Neutrophil cytosolic factor 4, 40kDa	4689	1.46231	0.00045172	0	No	No	No
A_23_P125451	PTPRC	Protein tyrosine phosphatase, receptor type, C	5788	1.31511	0.00046902	0	No	No	No
A_23_P210811	CD93	Complement component 1, q subcomponent, receptor 1	22918	1.46509	0.000536939	0	No	No	No
A_32_P30004	P2RX7	Full length insert cDNA clone YX74D05	5027	1.23257	0.000585635	0	No	No	No
A_23_P145555	C6orf142	Chromosome 6 open reading frame 142	90523	1.47807	0.000639457	0.0030263	No	No	No
A_32_P78681	GLP2R	Glucagon-like peptide 2 receptor	9340	1.70737	0.000682386	0.00386794	No	No	No
A_23_P34045	EDA	Ectodysplasin A	1896	1.21617	0.000735567	0.00386794	No	No	No
A_23_P45133	CSF1	Colony stimulating factor 1 (macrophage)	1435	1.31823	0.00079003	0.00386794	No	No	No
A_24_P70480	CEACAM4	Carcinoembryonic antigen-related cell adhesion molecule 4	1089	1.31524	0.000825911	0.00386794	No	No	No
A_24_P50245	HLA-DMA	Major histocompatibility complex, class II, DM alpha	3108	1.27889	0.000964311	0.00386794	No	No	No
A_24_P8768	MRPL20	Mitochondrial ribosomal protein L20	55052	1.1533	0.00098097	0.00386794	No	No	No
A_23_P76914	SIX1	Sine oculis homeobox homolog 1 (Drosophila)	6495	1.54721	0.000988659	0.00386794	No	No	No
A_24_P239578	SLA	Src-like-adaptor	6503	1.24295	0.00102454	0.00386794	No	No	No
A_32_P184394	TFEC	Transcription factor EC	22797	1.36441	0.00120395	0.00386794	No	No	No
A_23_P5342	LRP1B	Low density lipoprotein-related protein 1B (deleted in tumors)	53353	1.79866	0.0013353	0.00386794	No	No	No
A_32_P162066	FAM105A	CDNA FLJ43660 fis, clone SYNOV4004823	54491	1.25791	0.00139425	0.00386794	No	No	No
A_23_P134851	DOK2	Docking protein 2, 56kDa	9046	1.44919	0.00145319	0.00563518	No	No	No
A_23_P43490	CDKN2A	Cyclin-dependent kinase inhibitor 2A (melanoma, p16, inhibits CDK4)	1029	1.33373	0.00169347	0.00563518	No	No	No
A_23_P87513	ATP6V0A2	ATPase, H+ transporting, lysosomal V0 subunit a isoform 2	23545	1.15167	0.00170116	0.00563518	No	No	No
A_24_P111106	FGF1	Fibroblast growth factor 1 (acidic)	2246	1.28935	0.00170564	0.00563518	No	No	No
A_23_P405761	RRAS2	Related RAS viral (r-ras) oncogene homolog 2	22800	1.34113	0.00171141	0.00563518	No	No	No
A_23_P54968	ST6GALNAC1	Sialyltransferase 7 ((alpha-N-acetylneuraminyl-2,3-beta-galactosyl-1,3)-N-acetyl galactosaminide alpha-2,6-sialyltransferase) A	55808	1.30297	0.00175498	0.00563518	No	No	No
A_32_P70158	LILRB3	Leukocyte immunoglobulin-like receptor, subfamily B (with TM and ITIM domains), member 6	11025	1.40282	0.00182931	0.00563518	No	No	No
A_23_P255672	ABLIM2	Actin binding LIM protein family, member 2	84448	1.33337	0.0018434	0.00563518	No	No	No
A_32_P23838	CYP4V2	Cytochrome P450, family 4, subfamily V, polypeptide 2	285440	1.16269	0.00190427	0.00563518	No	No	No
A_23_P79094	LILRA3	Leukocyte immunoglobulin-like receptor, subfamily A (without TM domain), member 3	11026	1.3074	0.00205485	0.00563518	No	No	No
A_23_P151368	N6AMT2	Hypothetical protein LOC221143	221143	1.15518	0.00206382	0.00563518	No	No	No
A_23_P78677	C19orf53	HSPC023 protein	28974	1.15997	0.00219581	0.00781292	No	No	No
A_24_P388940	C6orf162	Chromosome 6 open reading frame 162	57150	1.13843	0.00224707	0.00781292	No	No	No
A_24_P372223	MSR1	Macrophage scavenger receptor 1	4481	1.6753	0.000133914	0	--	--	No
A_23_P90626	PSCDBP	Pleckstrin homology, Sec7 and coiled-coil domains, binding protein	9595	1.33927	0.000150573	0	--	--	No
A_23_P27781	LILRP2	Leukocyte immunoglobulin-like receptor pseudogene 2	79166	1.28123	0.000169796	0	--	--	No
A_24_P373562	CENTA2	Centaurin, alpha 2	55803	1.31947	0.000285128	0	--	--	No
A_24_P359295	LOC205251	Hypothetical protein LOC205251	205251	1.22087	0.000343436	0	--	--	No
A_23_P429977	KCNQ1	Potassium voltage-gated channel, KQT-like subfamily, member 1	3784	1.29261	0.00038188	0	--	--	No
A_24_P365526	HCK	Hemopoietic cell kinase	3055	1.45033	0.000429935	0	--	--	No
A_23_P25994	LGMN	Legumain	5641	1.3763	0.000542705	0	--	--	No
A_24_P212990	MGC70863	Similar to RPL23AP7 protein	284942	1.28692	0.000738771	0.00386794	--	--	No
A_23_P163216	ATP8B4	ATPase, Class I, type 8B, member 4	79895	1.48847	0.0008336	0.00386794	--	--	No
A_23_P126540	ADORA3	Adenosine A3 receptor	140	1.27149	0.0009201	0.00386794	--	--	No
A_23_P65068	EID3	EP300 interacting inhibitor of differentiation 3	493861	1.21439	0.000924585	0.00386794	--	--	No
A_23_P85453	CD244	CD244 natural killer cell receptor 2B4	51744	1.26648	0.00120266	0.00386794	--	--	No
A_23_P168916	CA1	Carbonic anhydrase I	759	1.26293	0.00131479	0.00386794	--	--	No
A_23_P202501	C10orf59	Chromosome 10 open reading frame 59	55328	1.2466	0.00132825	0.00386794	--	--	No
A_23_P54477	NOLA3	Nucleolar protein family A, member 3 (H/ACA small nucleolar RNPs)	55505	1.17363	0.00136926	0.00386794	--	--	No
A_23_P12746	MRC1L1	Mannose receptor, C type 1	414308	1.90028	0.00180368	0.00563518	--	--	No
A_23_P119835	NLRC4	Caspase recruitment domain family, member 12	58484	1.46833	0.00200615	0.00563518	--	--	No
A_23_P428738	ANG	Angiogenin, ribonuclease, RNase A family, 5	283	1.23061	0.00209265	0.00563518	--	--	No
A_24_P374834	OTUD1	OTU domain containing 1	220213	1.27204	0.000354969	0	Yes	Yes	--
A_24_P684186	EMB	Embigin homolog (mouse)	133418	1.39145	0.00122253	0.00386794	Yes	Yes	--
A_23_P86931	SLC37A2	Solute carrier family 37 (glycerol-3-phosphate transporter), member 2	219855	1.36075	0.00122573	0.00386794	Yes	Yes	--
A_23_P160286	PRG4	Proteoglycan 4	10216	2.29008	0.00224515	0.00781292	Yes	Yes	--
A_32_P358264	LOC149351	Hypothetical protein LOC149351	149351	1.27913	0.000151855	0	No	No	--
A_24_P464540	FAM41C	Family with sequence similarity 41, member C	284593	1.15961	0.00106747	0.00386794	No	No	--
A_23_P384635	DZIP1L	Hypothetical protein FLJ32844	199221	1.26687	0.00118472	0.00386794	No	No	--
A_24_P719579	CISD3	Hypothetical protein LOC284106	284106	1.20894	0.00167809	0.00563518	No	No	--
A_23_P78383	C18orf8	Chromosome 18 open reading frame 8	29919	1.17302	0.000105722	0	--	--	--
A_23_P92536	CNGA1	Cyclic nucleotide gated channel alpha 1	1259	1.52633	0.000148011	0	--	--	--
A_23_P217938	SPHAR	S-phase response (cyclin-related)	10638	1.23679	0.000222336	0	--	--	--
A_32_P132748	LOC646278	Homo sapiens, Similar to hect domain and RLD 2, clone IMAGE:4581928, mRNA	646278	1.48269	0.000382521	0	--	--	--
A_32_P222751	C6orf145	Chromosome 6 open reading frame 145	100289494	1.32818	0.000454283	0	--	--	--
A_32_P79483	LOC283481	Hypothetical protein LOC283480	283481	1.5083	0.000535016	0	--	--	--
A_24_P152649	LOC644189	Zinc finger protein 545	644189	1.44645	0.000553598	0	--	--	--
A_32_P168670	MAR1	Membrane-associated RING-CH protein I	55016	1.28871	0.000738771	0.00386794	--	--	--
A_23_P142205	LILRA2	Leukocyte immunoglobulin-like receptor, subfamily A (with TM domain), member 2	11027	1.29196	0.000744538	0.00386794	--	--	--
A_23_P377965	C18orf18	Hypothetical protein LOC339290	147525	1.2488	0.000919459	0.00386794	--	--	--
A_24_P930088	C1orf132	CDNA FLJ41270 fis, clone BRAMY2036387	100286909	1.27683	0.00130006	0.00386794	--	--	--
A_23_P151120	ACRBP	Acrosin binding protein	84519	1.24454	0.00176011	0.00563518	--	--	--
A_24_P381199	TRIM6	Tripartite motif-containing 6	117854	1.29468	0.0018197	0.00563518	--	--	--
A_32_P206839	GRPP30451	Full length insert cDNA YI37C01	100288911	1.20883	0.00214775	0.00781292	--	--	--
A_23_P23522	TATDN3	TatD DNase domain containing 3	128387	1.23815	0.00223553	0.00781292	--	--	--

## Sheet: Table S4
PVLSI signature	TOTAL GENES	CHANGED GENES	ENRICHMENT	P-value	LOG10(p)	FALSE DISCOVERY RATE
Biological Processes
GO:0006955_immune_response	611	99	2.56101	6.92937e-19	-18.1593	0
GO:0002376_immune_system_process	1040	135	2.05171	6.45363e-17	-16.1902	0
GO:0006952_defense_response	578	88	2.40642	3.88127e-15	-14.411	0
GO:0009611_response_to_wounding	671	87	2.04934	5.3331e-11	-10.273	0
GO:0002682_regulation_of_immune_system_process	513	72	2.21836	8.02343e-11	-10.0956	0
GO:0050896_response_to_stimulus	3121	273	1.38256	1.08949e-10	-9.96278	0
GO:0050776_regulation_of_immune_response	310	50	2.54932	6.46245e-10	-9.1896	0
GO:0006954_inflammatory_response	265	42	2.50507	2.65302e-08	-7.57626	0
GO:0045321_leukocyte_activation	336	49	2.30501	2.89618e-08	-7.53817	0
GO:0006950_response_to_stress	1833	169	1.45727	6.55932e-08	-7.18314	0
GO:0001775_cell_activation	520	65	1.97572	7.44288e-08	-7.12826	0
GO:0002684_positive_regulation_of_immune_system_process	338	47	2.19785	2.40726e-07	-6.61848	0
GO:0002252_immune_effector_process	224	35	2.46966	5.52866e-07	-6.25738	0
GO:0050778_positive_regulation_of_immune_response	224	35	2.46966	5.52866e-07	-6.25738	0
GO:0006959_humoral_immune_response	67	17	4.01043	5.82363e-07	-6.23481	0
GO:0002521_leukocyte_differentiation	177	30	2.67895	6.19829e-07	-6.20773	0
GO:0002253_activation_of_immune_response	188	31	2.60628	7.50414e-07	-6.1247	0
GO:0048584_positive_regulation_of_response_to_stimulus	333	45	2.13592	9.84093e-07	-6.00696	0
GO:0048583_regulation_of_response_to_stimulus	599	68	1.79431	1.39853e-06	-5.85433	0
GO:0023052_signaling	3047	247	1.28127	2.03954e-06	-5.69047	0
GO:0046649_lymphocyte_activation	289	40	2.18765	2.1696e-06	-5.66362	0
GO:0042110_T_cell_activation	213	32	2.37458	4.01182e-06	-5.39666	0
GO:0030098_lymphocyte_differentiation	123	22	2.82705	7.96823e-06	-5.09864	0.00087
GO:0002429_immune_response-activating_cell_surface_receptor_signaling_pathway	98	19	3.06439	9.91313e-06	-5.00379	0.00125
GO:0051707_response_to_other_organism	298	39	2.06854	1.13025e-05	-4.94683	0.0012
GO:0002768_immune_response-regulating_cell_surface_receptor_signaling_pathway	99	19	3.03344	1.15556e-05	-4.93721	0.001154
GO:0070661_leukocyte_proliferation	109	20	2.90015	1.38051e-05	-4.85996	0.001111
GO:0002757_immune_response-activating_signal_transduction	156	25	2.53298	1.46542e-05	-4.83404	0.001071
GO:0002764_immune_response-regulating_signaling_pathway	157	25	2.51685	1.6411e-05	-4.78486	0.001724
GO:0050851_antigen_receptor-mediated_signaling_pathway	93	18	3.05919	1.73256e-05	-4.76131	0.001667
GO:0009617_response_to_bacterium	161	25	2.45432	2.55107e-05	-4.59328	0.002581
GO:0006875_cellular_metal_ion_homeostasis	181	27	2.35777	2.56859e-05	-4.5903	0.0025
GO:0002274_myeloid_leukocyte_activation	63	14	3.5124	2.96773e-05	-4.52758	0.002424
GO:0006874_cellular_calcium_ion_homeostasis	144	23	2.52454	3.37583e-05	-4.47162	0.002353
GO:0032943_mononuclear_cell_proliferation	107	19	2.80664	3.63357e-05	-4.43967	0.002571
GO:0051249_regulation_of_lymphocyte_activation	176	26	2.33495	4.28141e-05	-4.36841	0.002778
GO:0048534_hemopoietic_or_lymphoid_organ_development	317	39	1.94456	4.68567e-05	-4.32923	0.002703
GO:0030217_T_cell_differentiation	91	17	2.95273	4.75085e-05	-4.32323	0.002632
GO:0023046_signaling_process	2223	182	1.29404	5.2362e-05	-4.28098	0.003077
GO:0055065_metal_ion_homeostasis	189	27	2.25797	5.5836e-05	-4.25309	0.003
GO:0030097_hemopoiesis	298	37	1.96246	6.00781e-05	-4.22128	0.002927
GO:0023060_signal_transmission	2220	181	1.28867	7.05211e-05	-4.15168	0.003095
GO:0055074_calcium_ion_homeostasis	151	23	2.40751	7.23571e-05	-4.14052	0.003023
GO:0002694_regulation_of_leukocyte_activation	192	27	2.22269	7.3621e-05	-4.133	0.002955
GO:0050865_regulation_of_cell_activation	203	28	2.18011	7.7024e-05	-4.11337	0.002889
GO:0046651_lymphocyte_proliferation	104	18	2.73562	8.2027e-05	-4.08604	0.002826
GO:0072503_cellular_divalent_inorganic_cation_homeostasis	153	23	2.37603	8.89975e-05	-4.05062	0.002766
GO:0002237_response_to_molecule_of_bacterial_origin	114	19	2.6343	8.91148e-05	-4.05005	0.002708
GO:0050900_leukocyte_migration	154	23	2.36061	9.85328e-05	-4.00642	0.002653
GO:0030003_cellular_cation_homeostasis	206	28	2.14836	9.98739e-05	-4.00055	0.0026
GO:0050863_regulation_of_T_cell_activation	145	22	2.39812	0.000109501	-3.96058	0.003333
GO:0002520_immune_system_development	342	40	1.84863	0.000116178	-3.93488	0.003462
GO:0050867_positive_regulation_of_cell_activation	146	22	2.3817	0.000121435	-3.91566	0.003396
GO:0007155_cell_adhesion	635	64	1.59302	0.000121654	-3.91487	0.003455
GO:0022610_biological_adhesion	635	64	1.59302	0.000121654	-3.91487	0.003455
GO:0051179_localization	2891	225	1.23013	0.000137439	-3.86189	0.003571
GO:0051607_defense_response_to_virus	64	13	3.21055	0.000151428	-3.81979	0.004035
GO:0065008_regulation_of_biological_quality	1710	143	1.32177	0.000164446	-3.78398	0.003966
GO:0072507_divalent_inorganic_cation_homeostasis	160	23	2.27208	0.000177332	-3.75121	0.003898
GO:0050853_B_cell_receptor_signaling_pathway	15	6	6.32232	0.000191665	-3.71746	0.004167
GO:0032675_regulation_of_interleukin-6_production	34	9	4.18389	0.000192732	-3.71505	0.004098
GO:0030593_neutrophil_chemotaxis	21	7	5.2686	0.000209171	-3.6795	0.005484
GO:0045087_innate_immune_response	226	29	2.02818	0.000210027	-3.67773	0.005397
GO:0002696_positive_regulation_of_leukocyte_activation	142	21	2.33748	0.000224722	-3.64835	0.006406
GO:0032635_interleukin-6_production	35	9	4.06435	0.000245069	-3.61071	0.006308
GO:0032496_response_to_lipopolysaccharide	104	17	2.58364	0.000262642	-3.58064	0.008636
GO:0051251_positive_regulation_of_lymphocyte_activation	134	20	2.35907	0.000277742	-3.55636	0.008657
GO:0045619_regulation_of_lymphocyte_differentiation	51	11	3.40909	0.000278178	-3.55568	0.008529
GO:0007599_hemostasis	333	38	1.80367	0.000283058	-3.54813	0.008406
GO:0006810_transport	2437	192	1.24527	0.000283969	-3.54673	0.008286
GO:0042100_B_cell_proliferation	36	9	3.95145	0.000308665	-3.51051	0.00831
GO:0055080_cation_homeostasis	232	29	1.97572	0.000329118	-3.48265	0.008194
GO:0032944_regulation_of_mononuclear_cell_proliferation	78	14	2.83694	0.000336382	-3.47317	0.008356
GO:0060326_cell_chemotaxis	61	12	3.10934	0.000369211	-3.43273	0.008243
GO:0006968_cellular_defense_response	37	9	3.84465	0.000385308	-3.41419	0.008267
GO:0070663_regulation_of_leukocyte_proliferation	79	14	2.80103	0.000385552	-3.41392	0.008158
GO:0050878_regulation_of_body_fluid_levels	387	42	1.71536	0.000405802	-3.39169	0.008182
GO:0007596_blood_coagulation	328	37	1.78297	0.000424688	-3.37193	0.008718
GO:0045058_T_cell_selection	17	6	5.57852	0.000424855	-3.37176	0.009241
GO:0042098_T_cell_proliferation	71	13	2.89402	0.000444893	-3.35174	0.009375
GO:0030595_leukocyte_chemotaxis	54	11	3.2197	0.00047012	-3.32779	0.00963
GO:0043368_positive_T_cell_selection	7	4	9.03188	0.000476554	-3.32189	0.011707
GO:0007585_respiratory_gaseous_exchange	38	9	3.74348	0.000476967	-3.32151	0.011687
GO:0050817_coagulation	330	37	1.77216	0.000477544	-3.32099	0.011548
GO:0009607_response_to_biotic_stimulus	378	41	1.71439	0.000479662	-3.31907	0.011412
GO:0045580_regulation_of_T_cell_differentiation	46	10	3.43604	0.000489804	-3.30998	0.011149
GO:0050864_regulation_of_B_cell_activation	46	10	3.43604	0.000489804	-3.30998	0.011149
GO:0007165_signal_transduction	1924	155	1.27334	0.000497351	-3.30334	0.011023
GO:0050870_positive_regulation_of_T_cell_activation	110	17	2.44271	0.000517423	-3.28615	0.011011
GO:0001101_response_to_acid	31	8	4.07892	0.00052818	-3.27722	0.011333
GO:0048873_homeostasis_of_number_of_cells_within_a_tissue	12	5	6.58575	0.000544493	-3.26401	0.011758
GO:0042113_B_cell_activation	101	16	2.50389	0.00056595	-3.24722	0.012174
GO:0033077_T_cell_differentiation_in_thymus	39	9	3.64749	0.000585793	-3.23226	0.012258
GO:0007267_cell-cell_signaling	597	58	1.53557	0.000647922	-3.18848	0.012872
GO:0051234_establishment_of_localization	2475	192	1.22615	0.000655917	-3.18315	0.012842
GO:0006873_cellular_ion_homeostasis	303	34	1.77359	0.00078801	-3.10347	0.013542
GO:0042742_defense_response_to_bacterium	58	11	2.99765	0.000887877	-3.05165	0.014536
GO:0030316_osteoclast_differentiation	26	7	4.25541	0.000896349	-3.04752	0.014545
GO:0043200_response_to_amino_acid_stimulus	26	7	4.25541	0.000896349	-3.04752	0.014545
GO:0001919_regulation_of_receptor_recycling	8	4	7.9029	0.000905439	-3.04314	0.0158
GO:0001911_negative_regulation_of_leukocyte_mediated_cytotoxicity	4	3	11.8543	0.000961203	-3.01719	0.018585
GO:0008063_Toll_signaling_pathway	4	3	11.8543	0.000961203	-3.01719	0.018585
GO:0031342_negative_regulation_of_cell_killing	4	3	11.8543	0.000961203	-3.01719	0.018585
GO:0045349_interferon-alpha_biosynthetic_process	4	3	11.8543	0.000961203	-3.01719	0.018585
GO:0045354_regulation_of_interferon-alpha_biosynthetic_process	4	3	11.8543	0.000961203	-3.01719	0.018585
GO:0050857_positive_regulation_of_antigen_receptor-mediated_signaling_pathway	4	3	11.8543	0.000961203	-3.01719	0.018585
GO:0050670_regulation_of_lymphocyte_proliferation	77	13	2.66851	0.000991729	-3.00361	0.018879
GO:0051384_response_to_glucocorticoid_stimulus	87	14	2.54346	0.00104933	-2.97909	0.019907
GO:0050852_T_cell_receptor_signaling_pathway	78	13	2.6343	0.0011228	-2.9497	0.020092
GO:0002263_cell_activation_involved_in_immune_response	69	12	2.74883	0.00117472	-2.93007	0.020541
GO:0002366_leukocyte_activation_involved_in_immune_response	69	12	2.74883	0.00117472	-2.93007	0.020541
GO:0055082_cellular_chemical_homeostasis	310	34	1.73354	0.00117489	-2.93	0.020446
GO:0042221_response_to_chemical_stimulus	1617	131	1.28049	0.00120997	-2.91723	0.020531
GO:0009595_detection_of_biotic_stimulus	14	5	5.64493	0.00123758	-2.90743	0.021404
GO:0040011_locomotion	772	70	1.43317	0.00125473	-2.90145	0.021391
GO:0051480_cytosolic_calcium_ion_homeostasis	99	15	2.39482	0.00133157	-2.87564	0.021638
GO:0019079_viral_genome_replication	28	7	3.95145	0.00144439	-2.84032	0.022393
GO:0001774_microglial_cell_activation	9	4	7.0248	0.00154846	-2.8101	0.025932
GO:0042129_regulation_of_T_cell_proliferation	53	10	2.98223	0.00156983	-2.80415	0.025882
GO:0007204_elevation_of_cytosolic_calcium_ion_concentration	91	14	2.43166	0.00164071	-2.78497	0.0265
GO:0015837_amine_transport	122	17	2.20245	0.00169475	-2.77089	0.026529
GO:0050801_ion_homeostasis	330	35	1.67637	0.00179307	-2.7464	0.027623
GO:0032946_positive_regulation_of_mononuclear_cell_proliferation	54	10	2.927	0.00181976	-2.73998	0.028049
GO:0031960_response_to_corticosteroid_stimulus	92	14	2.40523	0.00182555	-2.73861	0.027903
GO:0007159_leukocyte_cell-cell_adhesion	22	6	4.31067	0.00195128	-2.70968	0.0288
GO:0070665_positive_regulation_of_leukocyte_proliferation	55	10	2.87378	0.00210089	-2.6776	0.029683
GO:0051240_positive_regulation_of_multicellular_organismal_process	237	27	1.80066	0.00212114	-2.67343	0.029449
GO:0032940_secretion_by_cell	421	42	1.57682	0.00216012	-2.66552	0.029375
GO:0030888_regulation_of_B_cell_proliferation	30	7	3.68802	0.00222378	-2.65291	0.030388
GO:0001921_positive_regulation_of_receptor_recycling	5	3	9.48348	0.00228981	-2.6402	0.036567
GO:0002704_negative_regulation_of_leukocyte_mediated_immunity	5	3	9.48348	0.00228981	-2.6402	0.036567
GO:0002707_negative_regulation_of_lymphocyte_mediated_immunity	5	3	9.48348	0.00228981	-2.6402	0.036567
GO:0032958_inositol_phosphate_biosynthetic_process	5	3	9.48348	0.00228981	-2.6402	0.036567
GO:0048302_regulation_of_isotype_switching_to_IgG_isotypes	5	3	9.48348	0.00228981	-2.6402	0.036567
GO:0001881_receptor_recycling	10	4	6.32232	0.00245227	-2.61043	0.039779
GO:0034109_homotypic_cell-cell_adhesion	10	4	6.32232	0.00245227	-2.61043	0.039779
GO:0002443_leukocyte_mediated_immunity	116	16	2.18011	0.00254532	-2.59426	0.04073
GO:0046903_secretion	502	48	1.51131	0.00257878	-2.58859	0.04058
GO:0042060_wound_healing	400	40	1.58058	0.00261371	-2.58274	0.04036
GO:0051239_regulation_of_multicellular_organismal_process	918	79	1.36019	0.00268603	-2.57089	0.040714
GO:0042116_macrophage_activation	24	6	3.95145	0.00315863	-2.5005	0.044184
GO:0051704_multi-organism_process	666	60	1.42395	0.00320755	-2.49383	0.044085
GO:0046456_icosanoid_biosynthetic_process	32	7	3.45752	0.00329306	-2.4824	0.045245
GO:0003151_outflow_tract_morphogenesis	11	4	5.74756	0.00366214	-2.43627	0.048095
GO:0007252_I-kappaB_phosphorylation	11	4	5.74756	0.00366214	-2.43627	0.048095
GO:0042554_superoxide_anion_generation	11	4	5.74756	0.00366214	-2.43627	0.048095
GO:0045191_regulation_of_isotype_switching	11	4	5.74756	0.00366214	-2.43627	0.048095
GO:0002460_adaptive_immune_response_based_on_somatic_recombination_of_immune_receptors_built_from_immunoglobulin_superfamily_domains	99	14	2.23516	0.00366282	-2.43618	0.04777
GO:0048545_response_to_steroid_hormone_stimulus	200	23	1.81767	0.00389538	-2.40945	0.048993
GO:0002275_myeloid_cell_activation_involved_in_immune_response	25	6	3.79339	0.00393746	-2.40478	0.049067
GO:0006644_phospholipid_metabolic_process	177	21	1.87526	0.00394146	-2.40434	0.048874
GO:0032501_multicellular_organismal_process	3489	253	1.14613	0.00398498	-2.39957	0.049079
GO:0001915_negative_regulation_of_T_cell_mediated_cytotoxicity	2	2	15.8058	0.00399739	-2.39822	0.071677
GO:0006857_oligopeptide_transport	2	2	15.8058	0.00399739	-2.39822	0.071677
GO:0010044_response_to_aluminum_ion	2	2	15.8058	0.00399739	-2.39822	0.071677
GO:0010919_regulation_of_inositol_phosphate_biosynthetic_process	2	2	15.8058	0.00399739	-2.39822	0.071677
GO:0030885_regulation_of_myeloid_dendritic_cell_activation	2	2	15.8058	0.00399739	-2.39822	0.071677
GO:0032604_granulocyte_macrophage_colony-stimulating_factor_production	2	2	15.8058	0.00399739	-2.39822	0.071677
GO:0034154_toll-like_receptor_7_signaling_pathway	2	2	15.8058	0.00399739	-2.39822	0.071677
GO:0042253_granulocyte_macrophage_colony-stimulating_factor_biosynthetic_process	2	2	15.8058	0.00399739	-2.39822	0.071677
GO:0072176_nephric_duct_development	2	2	15.8058	0.00399739	-2.39822	0.071677
GO:0051048_negative_regulation_of_secretion	60	10	2.6343	0.00407463	-2.38991	0.071481
GO:0006800_oxygen_and_reactive_oxygen_species_metabolic_process	70	11	2.48377	0.00423711	-2.37293	0.071534
GO:0050806_positive_regulation_of_synaptic_transmission	18	5	4.3905	0.00428701	-2.36784	0.073659
GO:0006021_inositol_biosynthetic_process	6	3	7.9029	0.00436462	-2.36005	0.072088
GO:0006837_serotonin_transport	6	3	7.9029	0.00436462	-2.36005	0.072088
GO:0009120_deoxyribonucleoside_metabolic_process	6	3	7.9029	0.00436462	-2.36005	0.072088
GO:0045059_positive_thymic_T_cell_selection	6	3	7.9029	0.00436462	-2.36005	0.072088
GO:0048291_isotype_switching_to_IgG_isotypes	6	3	7.9029	0.00436462	-2.36005	0.072088
GO:0052033_pathogen-associated_molecular_pattern_dependent_induction_by_symbiont_of_host_innate_immunity	6	3	7.9029	0.00436462	-2.36005	0.072088
GO:0052166_positive_regulation_by_symbiont_of_host_innate_immunity	6	3	7.9029	0.00436462	-2.36005	0.072088
GO:0052167_modulation_by_symbiont_of_host_innate_immunity	6	3	7.9029	0.00436462	-2.36005	0.072088
GO:0052169_pathogen-associated_molecular_pattern_dependent_modulation_by_symbiont_of_host_innate_immunity	6	3	7.9029	0.00436462	-2.36005	0.072088
GO:0052257_pathogen-associated_molecular_pattern_dependent_induction_by_organism_of_innate_immunity_of_other_organism_involved_in_symbiotic_interaction	6	3	7.9029	0.00436462	-2.36005	0.072088
GO:0052305_positive_regulation_by_organism_of_innate_immunity_in_other_organism_involved_in_symbiotic_interaction	6	3	7.9029	0.00436462	-2.36005	0.072088
GO:0052306_modulation_by_organism_of_innate_immunity_in_other_organism_involved_in_symbiotic_interaction	6	3	7.9029	0.00436462	-2.36005	0.072088
GO:0052308_pathogen-associated_molecular_pattern_dependent_modulation_by_organism_of_innate_immunity_in_other_organism_involved_in_symbiotic_interaction	6	3	7.9029	0.00436462	-2.36005	0.072088
GO:0052552_modulation_by_organism_of_immune_response_of_other_organism_involved_in_symbiotic_interaction	6	3	7.9029	0.00436462	-2.36005	0.072088
GO:0052553_modulation_by_symbiont_of_host_immune_response	6	3	7.9029	0.00436462	-2.36005	0.072088
GO:0052555_positive_regulation_by_organism_of_immune_response_of_other_organism_involved_in_symbiotic_interaction	6	3	7.9029	0.00436462	-2.36005	0.072088
GO:0052556_positive_regulation_by_symbiont_of_host_immune_response	6	3	7.9029	0.00436462	-2.36005	0.072088
GO:0070528_protein_kinase_C_signaling_cascade	6	3	7.9029	0.00436462	-2.36005	0.072088
GO:0002250_adaptive_immune_response	101	14	2.1909	0.00440194	-2.35636	0.071694
GO:0071705_nitrogen_compound_transport	134	17	2.00521	0.00460053	-2.33719	0.071685
GO:0023056_positive_regulation_of_signaling_process	263	28	1.68275	0.00468617	-2.32918	0.072054
GO:0015844_monoamine_transport	34	7	3.25414	0.00471533	-2.32649	0.072151
GO:0022037_metencephalon_development	26	6	3.64749	0.00484979	-2.31428	0.074011
GO:0030902_hindbrain_development	43	8	2.94061	0.00496108	-2.30442	0.074309
GO:0001816_cytokine_production	193	22	1.8017	0.00521554	-2.2827	0.075503
GO:0033081_regulation_of_T_cell_differentiation_in_thymus	12	4	5.2686	0.00522097	-2.28225	0.077906
GO:0045907_positive_regulation_of_vasoconstriction	12	4	5.2686	0.00522097	-2.28225	0.077906
GO:0050671_positive_regulation_of_lymphocyte_proliferation	53	9	2.684	0.005553	-2.25547	0.080365
GO:0019725_cellular_homeostasis	392	38	1.53219	0.00555363	-2.25542	0.080052
GO:0006636_unsaturated_fatty_acid_biosynthetic_process	35	7	3.16116	0.00557946	-2.25341	0.07959
GO:0050871_positive_regulation_of_B_cell_activation	35	7	3.16116	0.00557946	-2.25341	0.07959
GO:0009615_response_to_virus	151	18	1.88413	0.0069458	-2.15828	0.087296
GO:0019637_organophosphate_metabolic_process	186	21	1.78452	0.00697541	-2.15643	0.086954
GO:0045670_regulation_of_osteoclast_differentiation	20	5	3.95145	0.0069831	-2.15595	0.087688
GO:0051971_positive_regulation_of_transmission_of_nerve_impulse	20	5	3.95145	0.0069831	-2.15595	0.087688
GO:0046633_alpha-beta_T_cell_proliferation	13	4	4.86332	0.00716851	-2.14457	0.0928
GO:0002282_microglial_cell_activation_involved_in_immune_response	7	3	6.77391	0.00728066	-2.13783	0.098058
GO:0002820_negative_regulation_of_adaptive_immune_response	7	3	6.77391	0.00728066	-2.13783	0.098058
GO:0002823_negative_regulation_of_adaptive_immune_response_based_on_somatic_recombination_of_immune_receptors_built_from_immunoglobulin_superfamily_domains	7	3	6.77391	0.00728066	-2.13783	0.098058
GO:0032490_detection_of_molecule_of_bacterial_origin	7	3	6.77391	0.00728066	-2.13783	0.098058
GO:0052564_response_to_immune_response_of_other_organism_involved_in_symbiotic_interaction	7	3	6.77391	0.00728066	-2.13783	0.098058
GO:0052572_response_to_host_immune_response	7	3	6.77391	0.00728066	-2.13783	0.098058
GO:0002822_regulation_of_adaptive_immune_response_based_on_somatic_recombination_of_immune_receptors_built_from_immunoglobulin_superfamily_domains	46	8	2.74883	0.0075568	-2.12166	0.098889
GO:0006928_cellular_component_movement	572	51	1.40926	0.00775193	-2.11059	0.099423
GO:0002697_regulation_of_immune_effector_process	119	15	1.99233	0.007964	-2.09887	0.100048
GO:0045582_positive_regulation_of_T_cell_differentiation	29	6	3.27016	0.00851467	-2.06983	0.103048
GO:0002819_regulation_of_adaptive_immune_response	47	8	2.69035	0.00861583	-2.0647	0.102453
GO:0014075_response_to_amine_stimulus	47	8	2.69035	0.00861583	-2.0647	0.102453
GO:0051209_release_of_sequestered_calcium_ion_into_cytosol	21	5	3.76329	0.00869711	-2.06062	0.1025
GO:0051282_regulation_of_sequestering_of_calcium_ion	21	5	3.76329	0.00869711	-2.06062	0.1025
GO:0051283_negative_regulation_of_sequestering_of_calcium_ion	21	5	3.76329	0.00869711	-2.06062	0.1025
GO:0061035_regulation_of_cartilage_development	21	5	3.76329	0.00869711	-2.06062	0.1025
GO:0007154_cell_communication	1275	101	1.25207	0.00893847	-2.04874	0.103134
GO:0002675_positive_regulation_of_acute_inflammatory_response	14	4	4.51594	0.00954089	-2.02041	0.106484
GO:0032330_regulation_of_chondrocyte_differentiation	14	4	4.51594	0.00954089	-2.02041	0.106484
Molecular Functions
GO:0004871_signal_transducer_activity	1145	119	1.72972	8.10218e-10	-9.0914	0
GO:0060089_molecular_transducer_activity	1145	119	1.72972	8.10218e-10	-9.0914	0
GO:0004872_receptor_activity	834	94	1.87584	1.1157e-09	-8.95245	0
GO:0009055_electron_carrier_activity	137	26	3.15854	1.35879e-07	-6.86685	0
GO:0030246_carbohydrate_binding	258	37	2.3868	6.57817e-07	-6.18189	0
GO:0004888_transmembrane_receptor_activity	544	61	1.86623	1.43339e-06	-5.84363	0
GO:0046906_tetrapyrrole_binding	102	20	3.26335	2.22364e-06	-5.65294	0
GO:0020037_heme_binding	95	19	3.32861	2.91866e-06	-5.53482	0
GO:0005125_cytokine_activity	115	20	2.89445	1.48794e-05	-4.82742	0
GO:0005506_iron_ion_binding	159	24	2.51216	2.58767e-05	-4.58709	0
GO:0005529_sugar_binding	121	20	2.75092	3.21089e-05	-4.49338	0
GO:0019864_IgG_binding	6	4	11.0954	0.000175808	-3.75496	0.001667
GO:0005126_cytokine_receptor_binding	128	19	2.47045	0.000219899	-3.65778	0.002308
GO:0008009_chemokine_activity	30	8	4.43815	0.000292309	-3.53416	0.002857
GO:0055102_lipase_inhibitor_activity	12	5	6.93461	0.000428709	-3.36784	0.009333
GO:0019825_oxygen_binding	33	8	4.03468	0.000590813	-3.22855	0.0125
GO:0042379_chemokine_receptor_binding	34	8	3.91602	0.000732511	-3.13519	0.014706
GO:0005102_receptor_binding	715	64	1.48973	0.000776084	-3.11009	0.019444
GO:0016491_oxidoreductase_activity	569	53	1.55023	0.000900231	-3.04565	0.031579
GO:0004859_phospholipase_inhibitor_activity	9	4	7.39692	0.00127615	-2.8941	0.035714
GO:0019865_immunoglobulin_binding	9	4	7.39692	0.00127615	-2.8941	0.035714
GO:0046983_protein_dimerization_activity	520	48	1.53628	0.00187507	-2.72698	0.039545
GO:0043395_heparan_sulfate_proteoglycan_binding	11	4	6.05203	0.00303386	-2.518	0.07913
GO:0070330_aromatase_activity	18	5	4.62307	0.00343043	-2.46465	0.079583
GO:0004074_biliverdin_reductase_activity	2	2	16.6431	0.00360521	-2.44307	0.132143
GO:0015333_peptide:hydrogen_symporter_activity	2	2	16.6431	0.00360521	-2.44307	0.132143
GO:0017159_pantetheine_hydrolase_activity	2	2	16.6431	0.00360521	-2.44307	0.132143
GO:0022897_proton-dependent_peptide_secondary_active_transmembrane_transporter_activity	2	2	16.6431	0.00360521	-2.44307	0.132143
GO:0034235_GPI_anchor_binding	6	3	8.32153	0.00376607	-2.42411	0.13931
GO:0004896_cytokine_receptor_activity	44	8	3.02601	0.0042074	-2.37599	0.138
GO:0016712_oxidoreductase_activity__acting_on_paired_donors__with_incorporation_or_reduction_of_molecular_oxygen__reduced_flavin_or_flavoprotein_as_one_donor__and_incorporation_of_one_atom_of_oxygen	19	5	4.37976	0.00442867	-2.35373	0.142258
GO:0001871_pattern_binding	129	16	2.06426	0.00448985	-2.34777	0.134242
GO:0030247_polysaccharide_binding	129	16	2.06426	0.00448985	-2.34777	0.134242
GO:0016811_hydrolase_activity__acting_on_carbon-nitrogen_(but_not_peptide)_bonds__in_linear_amides	45	8	2.95877	0.00485408	-2.31389	0.132059
GO:0004715_non-membrane_spanning_protein_tyrosine_kinase_activity	36	7	3.23615	0.00495804	-2.30469	0.129143
GO:0001846_opsonin_binding	7	3	7.13274	0.0062976	-2.20083	0.148378
GO:0050664_oxidoreductase_activity__acting_on_NADH_or_NADPH__oxygen_as_acceptor	7	3	7.13274	0.0062976	-2.20083	0.148378
GO:0004497_monooxygenase_activity	59	9	2.53877	0.00816554	-2.08801	0.167895
GO:0008081_phosphoric_diester_hydrolase_activity	70	10	2.37758	0.00865227	-2.06287	0.167949
GO:0042802_identical_protein_binding	620	52	1.39587	0.0087105	-2.05996	0.16375
GO:0005543_phospholipid_binding	163	18	1.83788	0.00903535	-2.04406	0.16122
GO:0070851_growth_factor_receptor_binding	60	9	2.49646	0.00910976	-2.04049	0.158095
GO:0005068_transmembrane_receptor_protein_tyrosine_kinase_adaptor_activity	8	3	6.24115	0.00962962	-2.01639	0.168636
GO:0015197_peptide_transporter_activity	8	3	6.24115	0.00962962	-2.01639	0.168636
